# Supplementary material for: Enriched Environment Suppresses Neuronal Ferroptosis Through SIRT1/AKT/GSK3β-Dependent Glycogen Metabolic Reprogramming After Cerebral Ischemia–Reperfusion
Source: Antioxidants (Basel). 2026 Apr 30;15(5):570. doi: 10.3390/antiox15050570 (PMC13203480; doi:10.3390/antiox15050570)
Supplement: Supplementary file 1 [file antioxidants-15-00570-s001.zip]

Archive with 1 entries (1 files):
- antioxidants-4242505-supplementary.pdf
